# Supplementary material for: Cytotoxic Effects of New Palladium(II) Complexes with Thiazine or Thiazoline Derivative Ligands in Tumor Cell Lines
Source: Pharmaceutics. 2023 Feb 18;15(2):696. doi: 10.3390/pharmaceutics15020696 (PMC9963275; doi:10.3390/pharmaceutics15020696)
Supplement: Supplementary file 1 [file pharmaceutics-15-00696-s001.zip]

Archive with 1 entries (1 files):
- pharmaceutics-2164603-supplementary.pdf
